# Supplementary material for: Rare and highly destructive wildfires drive human migration in the U.S
Source: Nat Commun. 2024 Aug 5;15:6631. doi: 10.1038/s41467-024-50630-4 (PMC11300458; doi:10.1038/s41467-024-50630-4)
Supplement: Supplementary file 4 — Source Data [file 41467_2024_50630_MOESM4_ESM.xlsx]

## Sheet: Fig 1a
Year	Median (logged)	Median
1999	1.09861	3
2000	1.09861	3
2001	1.09861	3
2002	1.09861	3
2003	0.693147	2
2004	0.693147	2
2005	0	1
2006	0.693147	2
2007	0	1
2008	0	1
2009	0	1
2010	0	1
2011	0.693147	2
2012	0.693147	2
2013	0	1
2014	0.693147	2
2015	0	1
2016	0	1
2017	0	1
2018	0.693147	2
2019	0	1
2020	0.693147	2

## Sheet: Fig 2a Full Decile Out-Mig
t	buffer	mean_out
-8	25mi	0.0517618
-8	50mi	0.0535302
-8	5mi	0.0556901
-7	25mi	0.0505869
-7	50mi	0.0490169
-7	5mi	0.0508023
-6	25mi	0.0564295
-6	50mi	0.0596177
-6	5mi	0.0570212
-5	25mi	0.0535999
-5	50mi	0.0505147
-5	5mi	0.0506687
-4	25mi	0.0491777
-4	50mi	0.046708
-4	5mi	0.0463886
-3	25mi	0.0464944
-3	50mi	0.0453054
-3	5mi	0.0421658
-2	25mi	0.0474379
-2	50mi	0.0469427
-2	5mi	0.0434509
-1	25mi	0.0502054
-1	50mi	0.0478752
-1	5mi	0.0449955
0	25mi	0.0481982
0	50mi	0.0468596
0	5mi	0.0452891
1	25mi	0.0488885
1	50mi	0.0498601
1	5mi	0.0494252
2	25mi	0.052741
2	50mi	0.0564547
2	5mi	0.0556421
3	25mi	0.0505095
3	50mi	0.0526933
3	5mi	0.0534204
4	25mi	0.0462659
4	50mi	0.0490414
4	5mi	0.0486494
5	25mi	0.0466656
5	50mi	0.0485961
5	5mi	0.0475924
6	25mi	0.0488461
6	50mi	0.0500571
6	5mi	0.0492766
7	25mi	0.0500893
7	50mi	0.0502305
7	5mi	0.0480212
8	25mi	0.045077
8	50mi	0.0448998
8	5mi	0.0412166
-8	burned	0.044802
-7	burned	0.042054
-6	burned	0.0453243
-5	burned	0.0408305
-4	burned	0.0377502
-3	burned	0.035504
-2	burned	0.0367194
-1	burned	0.0409867
0	burned	0.0432907
1	burned	0.0438809
2	burned	0.0465915
3	burned	0.0457175
4	burned	0.0407218
5	burned	0.0400722
6	burned	0.0419438
7	burned	0.039733
8	burned	0.0351561

## Sheet: Fig 2a Full Decile In-Mig
t	buffer	mean_in
-8	25mi	0.0560844
-8	50mi	0.0580662
-8	5mi	0.0603371
-7	25mi	0.0564806
-7	50mi	0.0592773
-7	5mi	0.0635209
-6	25mi	0.0526777
-6	50mi	0.0511866
-6	5mi	0.0530031
-5	25mi	0.0581248
-5	50mi	0.0616065
-5	5mi	0.0586212
-4	25mi	0.0555049
-4	50mi	0.0520118
-4	5mi	0.0514778
-3	25mi	0.0502572
-3	50mi	0.0477514
-3	5mi	0.0469048
-2	25mi	0.0487871
-2	50mi	0.0470884
-2	5mi	0.0441677
-1	25mi	0.0482088
-1	50mi	0.0478898
-1	5mi	0.044811
0	25mi	0.0500794
0	50mi	0.0488964
0	5mi	0.0467773
1	25mi	0.0480234
1	50mi	0.0472863
1	5mi	0.0457019
2	25mi	0.0486368
2	50mi	0.0502775
2	5mi	0.0499494
3	25mi	0.0527367
3	50mi	0.0572948
3	5mi	0.0564697
4	25mi	0.0500474
4	50mi	0.0525023
4	5mi	0.0525496
5	25mi	0.0460314
5	50mi	0.0487205
5	5mi	0.0486166
6	25mi	0.0463602
6	50mi	0.0491918
6	5mi	0.0486727
7	25mi	0.0486907
7	50mi	0.050034
7	5mi	0.0488883
8	25mi	0.0496693
8	50mi	0.050071
8	5mi	0.0477189
-8	burned	0.051951
-7	burned	0.0640206
-6	burned	0.0467191
-5	burned	0.0495339
-4	burned	0.0435649
-3	burned	0.04004
-2	burned	0.0397844
-1	burned	0.0405425
0	burned	0.0403982
1	burned	0.0415133
2	burned	0.0452652
3	burned	0.0491376
4	burned	0.0467073
5	burned	0.0420302
6	burned	0.0417617
7	burned	0.045163
8	burned	0.0425023

## Sheet: Fig 2a Less Out-Mig
t	buffer	mean_out
-8	25mi	0.0555968
-8	50mi	0.0590615
-8	5mi	0.0515927
-7	25mi	0.0550857
-7	50mi	0.0538569
-7	5mi	0.052104
-6	25mi	0.0561856
-6	50mi	0.0506567
-6	5mi	0.0514991
-5	25mi	0.0615589
-5	50mi	0.0686711
-5	5mi	0.0506851
-4	25mi	0.0612245
-4	50mi	0.0542929
-4	5mi	0.0514586
-3	25mi	0.0546341
-3	50mi	0.0491544
-3	5mi	0.0476711
-2	25mi	0.0536472
-2	50mi	0.0493934
-2	5mi	0.0431787
-1	25mi	0.0537018
-1	50mi	0.0509068
-1	5mi	0.0443138
0	25mi	0.0553909
0	50mi	0.0522013
0	5mi	0.0457911
1	25mi	0.0528466
1	50mi	0.0506629
1	5mi	0.0460621
2	25mi	0.0480336
2	50mi	0.0526765
2	5mi	0.044866
3	25mi	0.0516969
3	50mi	0.0599006
3	5mi	0.0487411
4	25mi	0.0488983
4	50mi	0.0544904
4	5mi	0.0467327
5	25mi	0.0454874
5	50mi	0.0502039
5	5mi	0.0448145
6	25mi	0.0483113
6	50mi	0.0514548
6	5mi	0.045665
7	25mi	0.0503144
7	50mi	0.0537621
7	5mi	0.0436391
8	25mi	0.0531984
8	50mi	0.0534456
8	5mi	0.0443844
-8	burned	0.0400592
-7	burned	0.0391539
-6	burned	0.0396265
-5	burned	0.0417726
-4	burned	0.0392847
-3	burned	0.0381789
-2	burned	0.03352
-1	burned	0.0353123
0	burned	0.0361332
1	burned	0.0340903
2	burned	0.036077
3	burned	0.0373403
4	burned	0.0368634
5	burned	0.0356191
6	burned	0.0383044
7	burned	0.0345549
8	burned	0.03512

## Sheet: Fig 2a Less In-Mig
t	buffer	mean_in
-8	25mi	0.058148
-8	50mi	0.0624928
-8	5mi	0.0532499
-7	25mi	0.0579005
-7	50mi	0.0588165
-7	5mi	0.0547714
-6	25mi	0.0600821
-6	50mi	0.0520145
-6	5mi	0.0529359
-5	25mi	0.0633131
-5	50mi	0.0686975
-5	5mi	0.0521145
-4	25mi	0.0661035
-4	50mi	0.056683
-4	5mi	0.0539241
-3	25mi	0.0575252
-3	50mi	0.0502141
-3	5mi	0.0484002
-2	25mi	0.0585596
-2	50mi	0.0514899
-2	5mi	0.0462963
-1	25mi	0.0552616
-1	50mi	0.0519601
-1	5mi	0.0477798
0	25mi	0.0568569
0	50mi	0.0540591
0	5mi	0.0480733
1	25mi	0.0536528
1	50mi	0.0511537
1	5mi	0.0477306
2	25mi	0.0484926
2	50mi	0.0534409
2	5mi	0.0464619
3	25mi	0.0532962
3	50mi	0.0611963
3	5mi	0.0505415
4	25mi	0.0496261
4	50mi	0.0548369
4	5mi	0.0473731
5	25mi	0.0466814
5	50mi	0.050419
5	5mi	0.0450042
6	25mi	0.0497339
6	50mi	0.0519353
6	5mi	0.0481721
7	25mi	0.0515444
7	50mi	0.053782
7	5mi	0.0455716
8	25mi	0.0550148
8	50mi	0.0547566
8	5mi	0.0450795
-8	burned	0.0472902
-7	burned	0.0493168
-6	burned	0.0438605
-5	burned	0.0456673
-4	burned	0.045574
-3	burned	0.042338
-2	burned	0.0440134
-1	burned	0.0398931
0	burned	0.0406265
1	burned	0.0384536
2	burned	0.0408004
3	burned	0.0406276
4	burned	0.0399113
5	burned	0.0379946
6	burned	0.0409004
7	burned	0.042651
8	burned	0.0393451

## Sheet: Fig 2a More Out-Mig
t	buffer	mean_out
-8	25mi	0.059841
-8	50mi	0.0584805
-8	5mi	0.0614353
-7	25mi	0.0571723
-7	50mi	0.059108
-7	5mi	0.0626438
-6	25mi	0.0530216
-6	50mi	0.0529873
-6	5mi	0.0543853
-5	25mi	0.0584907
-5	50mi	0.0559515
-5	5mi	0.0650316
-4	25mi	0.0486112
-4	50mi	0.0481912
-4	5mi	0.0506997
-3	25mi	0.0439159
-3	50mi	0.0439981
-3	5mi	0.0454978
-2	25mi	0.042211
-2	50mi	0.0413936
-2	5mi	0.043487
-1	25mi	0.0438092
-1	50mi	0.0427481
-1	5mi	0.0445724
0	25mi	0.0447159
0	50mi	0.0433704
0	5mi	0.0445745
1	25mi	0.0445668
1	50mi	0.0435778
1	5mi	0.0460899
2	25mi	0.0546589
2	50mi	0.0525364
2	5mi	0.0557125
3	25mi	0.0654715
3	50mi	0.0627114
3	5mi	0.0655876
4	25mi	0.060038
4	50mi	0.0577093
4	5mi	0.0623709
5	25mi	0.0518743
5	50mi	0.0521242
5	5mi	0.0543353
6	25mi	0.0505833
6	50mi	0.0500332
6	5mi	0.0528881
7	25mi	0.0548939
7	50mi	0.0518687
7	5mi	0.0582311
8	25mi	0.052161
8	50mi	0.0506085
8	5mi	0.0533304
-8	burned	0.0473414
-7	burned	0.0482529
-6	burned	0.0437714
-5	burned	0.0478309
-4	burned	0.0415686
-3	burned	0.0380846
-2	burned	0.0369931
-1	burned	0.0376133
0	burned	0.0425087
1	burned	0.0453364
2	burned	0.0454399
3	burned	0.0505914
4	burned	0.0499489
5	burned	0.0423596
6	burned	0.0415213
7	burned	0.0449083
8	burned	0.04161

## Sheet: Fig 2a More In-Mig
t	buffer	mean_in
-8	25mi	0.0652662
-8	50mi	0.063805
-8	5mi	0.0695573
-7	25mi	0.0669201
-7	50mi	0.0693935
-7	5mi	0.0765412
-6	25mi	0.0539983
-6	50mi	0.0551247
-6	5mi	0.0574922
-5	25mi	0.060155
-5	50mi	0.0596914
-5	5mi	0.06719
-4	25mi	0.0489848
-4	50mi	0.0485158
-4	5mi	0.051316
-3	25mi	0.0439928
-3	50mi	0.0443913
-3	5mi	0.0468039
-2	25mi	0.0424948
-2	50mi	0.0428085
-2	5mi	0.0450848
-1	25mi	0.0443588
-1	50mi	0.0431783
-1	5mi	0.04581
0	25mi	0.04444
0	50mi	0.0434673
0	5mi	0.0464314
1	25mi	0.0441721
1	50mi	0.0437843
1	5mi	0.0457076
2	25mi	0.0540886
2	50mi	0.0524278
2	5mi	0.055391
3	25mi	0.0646672
3	50mi	0.0628678
3	5mi	0.0667039
4	25mi	0.0578596
4	50mi	0.0562675
4	5mi	0.0601146
5	25mi	0.0506052
5	50mi	0.0511007
5	5mi	0.0544084
6	25mi	0.0490857
6	50mi	0.0497758
6	5mi	0.0538113
7	25mi	0.0532685
7	50mi	0.0513431
7	5mi	0.056608
8	25mi	0.0503341
8	50mi	0.0488272
8	5mi	0.0532509
-8	burned	0.0547339
-7	burned	0.0679514
-6	burned	0.0490025
-5	burned	0.0526115
-4	burned	0.0433415
-3	burned	0.0393442
-2	burned	0.0378616
-1	burned	0.041312
0	burned	0.040413
1	burned	0.0429513
2	burned	0.0474496
3	burned	0.0540208
4	burned	0.0494531
5	burned	0.0441701
6	burned	0.0431417
7	burned	0.0467891
8	burned	0.0438196

## Sheet: Fig 2b Camp Out-Mig
buffer	t	mean_out
25mi	-8	0.0390241
25mi	-7	0.0335416
25mi	-6	0.0439695
25mi	-5	0.0417212
25mi	-4	0.0459119
25mi	-3	0.0445545
25mi	-2	0.0357566
25mi	-1	0.0499349
25mi	0	0.0421301
25mi	1	0.035526
25mi	2	0.0538126
25mi	3	0.0413844
25mi	4	0.0454081
25mi	5	0.0312707
25mi	6	0.0363175
25mi	7	0.0426114
25mi	8	0.0354742
50mi	-8	0.0339188
50mi	-7	0.0305582
50mi	-6	0.0328445
50mi	-5	0.0416039
50mi	-4	0.0364444
50mi	-3	0.0370412
50mi	-2	0.0378926
50mi	-1	0.0405445
50mi	0	0.0355923
50mi	1	0.0378157
50mi	2	0.0380476
50mi	3	0.0383127
50mi	4	0.0403773
50mi	5	0.0285673
50mi	6	0.0382258
50mi	7	0.0390786
50mi	8	0.0345906
5mi	-8	0.0382402
5mi	-7	0.0380061
5mi	-6	0.0466964
5mi	-5	0.0512918
5mi	-4	0.0470711
5mi	-3	0.043505
5mi	-2	0.0461148
5mi	-1	0.0567423
5mi	0	0.0489684
5mi	1	0.0554714
5mi	2	0.0540442
5mi	3	0.0586355
5mi	4	0.0533141
5mi	5	0.0409196
5mi	6	0.0469548
5mi	7	0.0474698
5mi	8	0.0478413
burned	-8	0.0353593
burned	-7	0.0388134
burned	-6	0.0348469
burned	-5	0.0357717
burned	-4	0.0403915
burned	-3	0.036352
burned	-2	0.034
burned	-1	0.0426651
burned	0	0.102107
burned	1	0.172737
burned	2	0.126251
burned	3	0.104695
burned	4	0.0814455
burned	5	0.0648386
burned	6	0.0465189
burned	7	0.0704895
burned	8	0.0550185

## Sheet: Fig 2b Camp In-Mig
buffer	t	mean_in
25mi	-8	0.0429606
25mi	-7	0.0376453
25mi	-6	0.0424327
25mi	-5	0.0484508
25mi	-4	0.0464904
25mi	-3	0.0482702
25mi	-2	0.0415393
25mi	-1	0.048005
25mi	0	0.0415661
25mi	1	0.0469554
25mi	2	0.0510077
25mi	3	0.0424345
25mi	4	0.0450304
25mi	5	0.0396401
25mi	6	0.0388953
25mi	7	0.0412524
25mi	8	0.0415263
50mi	-8	0.0368053
50mi	-7	0.0352486
50mi	-6	0.0374634
50mi	-5	0.0436163
50mi	-4	0.0385464
50mi	-3	0.042254
50mi	-2	0.041115
50mi	-1	0.0425661
50mi	0	0.0389511
50mi	1	0.0429043
50mi	2	0.039929
50mi	3	0.043378
50mi	4	0.0386721
50mi	5	0.0358214
50mi	6	0.034726
50mi	7	0.042562
50mi	8	0.0384927
5mi	-8	0.048286
5mi	-7	0.0431183
5mi	-6	0.0469508
5mi	-5	0.0569671
5mi	-4	0.0465746
5mi	-3	0.0471431
5mi	-2	0.0429514
5mi	-1	0.0530292
5mi	0	0.0631947
5mi	1	0.070298
5mi	2	0.0645737
5mi	3	0.0608985
5mi	4	0.0527164
5mi	5	0.0472786
5mi	6	0.0416095
5mi	7	0.0464731
5mi	8	0.0412041
burned	-8	0.0363849
burned	-7	0.0368794
burned	-6	0.0355483
burned	-5	0.0406219
burned	-4	0.0382052
burned	-3	0.0421253
burned	-2	0.0465596
burned	-1	0.0526328
burned	0	0.0544139
burned	1	0.0669332
burned	2	0.0654002
burned	3	0.0615001
burned	4	0.0537097
burned	5	0.0494889
burned	6	0.0386108
burned	7	0.0478049
burned	8	0.0589375
